# Supplementary material for: The Important Role of Membrane Fluidity on the Lytic Mechanism of the α-Pore-Forming Toxin Sticholysin I
Source: Toxins (Basel). 2023 Jan 16;15(1):80. doi: 10.3390/toxins15010080 (PMC9865829; doi:10.3390/toxins15010080)
Supplement: Supplementary file 1 [file toxins-15-00080-s001.zip]

Archive with 1 entries (1 files):
- toxins-2055394-supplementary.pdf
